# Supplementary material for: Optimized protocol for double vaccine immunization against classical swine fever and porcine reproductive and respiratory syndrome
Source: BMC Vet Res. 2023 Jan 19;19:14. doi: 10.1186/s12917-022-03559-z (PMC9850545; doi:10.1186/s12917-022-03559-z)
Supplement: Supplementary file 1 — Additional file 1: Table S1. The raw data on the detection of different immunization protocols for CSFV and PRRSV vaccines at different time periods before and after immunization. [file 12917_2022_3559_MOESM1_ESM.xls]

## Sheet: Sheet1
Table S1 The raw data on the detection of different immunization protocols for CSFV and PRRSV vaccines at different time periods before and after immunization
	Before the immunization										10 days after immunization										20 days after immunization										30 days after immunization										40 days after immunization
The first immunization was 35 days of age	Hemameba （*109cell）/L	Erythrocyte （*1012cell）/L	Neutrophil （%）	MTD（%）	Lymphocyte（%）	Hemoglobin （g/L）	Antibody blocking rate of classical swine fever（%）	Antibody S/P ratio of blue ear disease	T lymphocyte stimulation index	IFN-γ concentration（pg/ml）	Hemameba（*109cell）/L	Erythrocyte（*1012cell）/L	Neutrophil（%）	MTD（%）	Lymphocyte（%）	Hemoglobin（g/L）	Antibody blocking rate of classical swine fever（%）	Antibody S/P ratio of blue ear disease	T lymphocyte stimulation index	IFN-γ concentration（pg/ml）	Hemameba （*109cell）/L	Erythrocyte （*1012cell）/L	Neutrophil （%）	MTD（%）	Lymphocyte（%）	Hemoglobin （g/L）	Antibody blocking rate of classical swine fever（%）	Antibody S/P ratio of blue ear disease	T lymphocyte stimulation index	IFN-γ concentration（pg/ml）	Hemameba（*109cell）/L	Erythrocyte（*1012cell）/L	Neutrophil（%）	MTD（%）	Lymphocyte（%）	Hemoglobin（g/L）	Antibody blocking rate of classical swine fever（%）	Antibody S/P ratio of blue ear disease	T lymphocyte stimulation index	IFN-γ concentration（pg/ml）	Hemameba （*109cell）/L	Erythrocyte （*1012cell）/L	Neutrophil （%）	MTD（%）	Lymphocyte（%）	Hemoglobin （g/L）	Antibody blocking rate of classical swine fever（%）	Antibody S/P ratio of blue ear disease	T lymphocyte stimulation index
control1	17.8	6.54	38.9	11	41.4	111	25.7	0.1189	0.935	346.224	19.7	7.12	39.5	8.7	40	113	28.4	0.123	1.0115	360.424	17.5	5.92	37.9	7.9	41.1	107	30.33	0.031	1.1514	346.254	17	5.56	40.8	9.2	36	103	31.21	0.1306	1.0855	324.364	18	6.01	40.1	10	39.3	110	29.01	0.3398	1.0823
control2	18.6	6.21	40.3	8.6	36.9	108	29.5	0.1986	1.1428	351.453	19.8	6.12	41.7	9.5	39.3	112	29.2	0.1957	1.2905	345.621	20.5	5.68	38.3	7.5	42.7	116	31.2	0.045	1.0681	360.123	21.5	6.33	43	10	44.2	94	30.53	0.1946	1.0926	356.245	19.6	6.26	41	10.5	38.9	106	28.7	0.1516	1.0752
control3	19.5	5.98	35.8	10.1	39.5	89	37.5	0.2023	1.4723	336.454	17.6	5.45	32.6	12.5	38.7	94	31.1	0.2195	1.0607	335.145	19.5	6.3	43.5	8.5	37.6	120	29.78	0.124	1.099	342.146	19.3	6.35	42.1	7.8	43.6	87	29.78	0.2984	1.089	361.114	16.4	6.33	42.2	9.6	43.2	97	31.2	0.3268	1.0572
control4	18.2	5.87	39.4	9.5	43	75	25.8	0.1136	1.4834	350.125	18.1	8.1	42.5	11.2	45.2	86	33.5	0.1586	1.0876	326.365	20.2	7.89	41.9	9.1	42.5	98	28.5	0.2267	1.1098	334.132	20.4	5.87	35.4	11.2	38.6	112	29.65	0.2534	1.1687	332.145	17.8	5.91	37.9	9.4	40.5	89	30.34	0.2163	0.9867
control5	19	6.33	43.7	8.9	42.5	99	28.9	0.0856	1.0475	340.253	16.8	6.24	44.9	9.8	42	98	34.4	0.3458	1.3627	356.421	18.2	6.04	41.5	13.4	38.8	105	29.7	0.3271	1.2113	324.235	17.4	6.33	39.9	11.5	39.6	120	31.22	0.2267	1.0845	331.035	18.8	5.88	36.7	12.3	39.4	107	29.33	0.1429	1.1623
control6	19.2	6.73	43.8	11.5	41	125	35.6	0.1879	1.0627	330.235	17.9	6.12	34.7	10.6	41.3	100	34.7	0.2801	0.8689	340.123	17	6.03	42.8	11.9	39	103	31.6	0.2216	1.1069	350.24	16.9	7.68	38	12.5	40.5	99	28.4	0.281	1.0922	315.121	19.2	6.49	43.6	8.7	41	112	27.98	0.1386	1.0844
A1（First immunized against classical swine fever , then immunized against blue ear disease 7 days later）	17.4	6.08	40.9	13	43.1	107	27.7	0.03	1.1771	408.357	18.1	7.02	38.9	13	44.1	105	27.8	0.32	1.1964	458.053	22	7.68	39.9	9.6	58.5	119	30.9	0.73	1.5408	504.543	25.8	8.3	41.1	12.4	59.4	176	34.6	2.1	1.736	606.608	24.4	8.95	40.4	11	62.2	160	32	0.79	2.087
A2	17.9	6.31	44.2	11.9	35.9	105	28.6	0.12	1.098	350.879	19.1	6.38	43.4	12.9	40.7	113	30.4	0.03	1.234	401.41	19.6	6.61	40	13.3	46.7	111	25.1	1.2	1.4648	479.962	26.3	8.78	45.1	10.9	68.1	165	31.3	1.77	1.554	752.564	21.5	8.17	39.1	11.9	64.6	157	38.8	2.49	2.1464
A3	18.2	5.04	39.5	12.2	43.8	93	35.5	0.2	1.026	331.236	22.8	6.33	38.8	12.4	46.8	95	30.7	0.01	1.0158	477.752	18.9	6.57	38.8	12.8	53.5	125	24.7	0.08	1.4349	448.435	29.2	8.32	42.8	11.4	60.9	158	30.5	1.95	1.675	658.515	23.9	8.13	38.6	12.5	63.3	162	37.8	2.05	1.7472
A4	16.9	5.53	41.7	10.7	44.2	99	35.3	0.17	1.009	329.976	20.1	6.47	42.4	10.5	44.5	109	41	0.26	1.301	462.54	20.5	5.68	44	11.8	47.9	113	24.3	0.67	1.432	550.225	27.6	8.69	43.6	11.8	62.4	166	25.4	1.88	1.904	689.301	23.9	6.88	39	10.7	62.3	156	44.8	2.1	1.897
A5	16.8	6.3	40.2	10.4	40.5	94	32.3	0.09	1.101	365.246	19.7	5.69	40.8	10.2	42.5	111	31.4	0.38	1.278	398.985	23.1	6.59	43.8	10.9	46	108	26.6	0.56	1.899	569.987	26.4	7.26	40.2	12.9	63.7	160	24.7	1.57	1.448	690.38	22.7	8.21	45.1	10.9	64.4	158	38.6	1.98	2.376
A6	19.3	8	40	11	43.4	102	34	0.15	1.055	343.587	21.5	6.36	45.6	12.7	44.7	106	30.8	0.21	1.222	470.889	22.8	6.49	44	12	52.5	114	30.1	0.67	1.401	582.007	26.9	8.22	44.3	11	64	157	37.3	1.67	1.732	730.899	24.8	8.09	39.9	10.2	62	161	36.5	2.07	1.898
A7	18.7	8.07	37.9	11.8	42.3	111	35.4	0.01	1.083	364.004	21.1	6.37	45.5	11.5	43	104	26.5	0.01	1.3127	403.013	20.6	6.69	39.1	12.7	50.2	127	37.3	0.9	1.3744	465	24.1	8.67	39.7	12.4	64.1	169	42.5	0.43	1.359	549.431	24.6	8.37	44.6	13.1	61.2	149	36.9	2.32	2.1959
A8	17.8	5.29	39.7	11.6	40.5	108	34.4	0.19	1.024	320.541	23	6.05	51.7	10.2	43.1	101	45.2	0.04	1.1915	364.466	18.5	7.89	40.5	12	57.1	124	31.8	0.02	1.5165	447.9	26.5	8.59	46.6	13	70.9	174	37.3	2.26	1.714	683.703	23.6	8.31	37	10.6	64	159	30.2	2.18	2.256
A9	16.3	6.4	43.2	13.5	39.5	106	30.9	0.25	1.124	358.075	23.5	6.54	39.8	13.9	46.3	132	31.7	0.02	1.203	462.863	19.6	6.65	44.2	12.5	49.9	115	26.3	0.33	1.198	370.416	27.8	8.7	42.7	12.9	66.8	166	30.4	0.25	1.401	632.938	24.1	9.46	36.9	13.6	64.5	152	38	0.57	1.934
A10	18.1	5.56	44.9	12	41.7	99	40	0.21	1.077	311.689	19.6	6.88	40.8	13.4	40.7	98	27.6	0.35	1.198	498.231	23.8	6.78	43	11.4	53.4	110	33.5	0.78	1.445	599.023	25.7	8.13	44.7	13.5	67	159	34.5	1.98	1.669	699.05	25.9	8.4	37.2	12.7	65.2	166	33.2	2.13	1.823
A11	16	6.33	41	11.1	32.6	94	31.1	0.08	1.005	382.431	18.5	6.49	41	11	42	100	25.4	0.27	1.074	422.578	24.5	5.85	40.1	10.3	48.8	97	30.3	0.7	1.487	602.824	27.9	6.27	45	10.9	66.7	162	31.1	1.87	1.882	722.409	23.9	7.3	38.9	11.9	62.1	147	25.4	2.08	2.222
A12	16.3	6.35	43.6	10.9	42.5	100	30.8	0.29	1.045	365.091	20.8	6.46	37.7	11.6	43.2	105	24.7	0.25	1.299	452.113	22.3	6.89	38.9	9.9	51.6	117	27.7	0.81	1.536	570.221	28.2	8.72	40.2	12.2	66	164	43.4	0.42	1.803	756.692	26.1	8.37	40.9	10.5	66.3	164	47.3	1.88	2.546
B1（First immunized against blue ear disease, then immunized against classical swine fever 7 days later）	18.1	5.87	37.4	13.7	44.9	99	42	0.15	1.1217	424.619	18.4	6.3	39.3	13	43	102	24.5	0.06	1.1659	479.428	14.1	6.4	38.4	13	35.1	119	25.5	0.03	1.2664	564.927	17.8	8.39	42.8	12.1	62.7	165	24.3	1.07	1.32	441.488	21.3	6.93	37.6	9	56.6	158	33.1	0.85	1.5765
B2	17.6	6.33	39	12.4	44.7	105	33.6	0.11	1.111	304.523	18	6.58	43.8	12.2	41.6	110	30.2	0.22	1.149	466.603	19.1	6.45	39.2	11	37.9	110	30.7	0.64	1.2507	573.477	21.4	8.41	45.2	12.9	55.5	157	33.7	1.24	1.6309	654.702	20.4	8.06	42.5	12.3	55.8	160	30.1	2.19	1.6066
B3	18	7.68	40.3	11.5	40	102	26.4	0.2	1.067	346.899	17.3	6.35	42	11.5	46.5	115	22.6	0.06	1.201	530.728	18.2	7.59	41.5	12.3	32.7	119	30.9	0.94	1.1954	478.359	18.9	7.88	42.2	13.1	55.7	159	31.7	0.44	1.333	672.336	22.6	8.2	39.4	13.4	58.3	154	31.6	2.1	1.2049
B4	18.8	5.6	43.2	11	41.8	96	31.5	0.26	1.004	335.784	19.3	6.27	40.7	12	38.5	109	30.4	0.33	1.118	433.241	16.7	6.83	40.5	11.5	40.5	111	20.8	0.72	1.083	530.744	19.9	8.92	38.7	11.6	57.8	160	32.8	0.88	1.449	590.356	22.8	7.18	35	11.7	54	162	19.7	1.98	1.675
B5	17.2	6.36	41.1	10.8	43.5	91	30.6	0.07	1.123	350.231	16.8	6.31	41	11.7	40.5	101	44.6	0.28	1.12	445.827	17	6.03	42	10.7	42.4	104	35.6	0.27	1.002	557.283	20.5	7.85	37.5	10.2	56.1	162	30.4	2.1	1.002	550.723	21.9	8.13	43	10.2	55.1	157	33.5	1.87	1.558
B6	16.9	5.36	41	9.6	46.6	92	28.5	0.1	1.243	321.3	17.1	6.05	38.8	10.7	42.6	95	23.5	0.37	1.114	451.222	15.6	6.51	43.3	9.1	39.8	99	20.3	0.77	1.258	560.357	20.2	7.9	38	11	54.7	164	25.4	0.92	1.498	619.294	22	7.09	43.8	9.8	57.3	161	30.5	2.03	1.635
B7	17.4	5.74	38.5	12	42.5	86	37.6	0.03	1.02	390.873	16.8	6	38.9	12.5	45.6	98	26.4	0.02	1.12	379.501	16.1	6.48	40.6	12.9	51.2	127	25.7	0.23	1.1431	553.171	18.5	7.7	38.4	11.4	62	155	23.8	0.91	1.5012	458.588	21.5	8.85	43.1	12.1	55.1	155	40	2.27	1.4752
B8	19.1	6.31	39	12.6	43.8	98	21.7	0.09	1	326.429	18.2	6.25	40.7	12.5	49.8	100	24.2	0.04	1.216	541.949	19.6	7.94	41.3	11.7	50.1	113	30.9	2.67	1.6441	810.204	16.2	8.61	43.2	12.7	63.3	159	34.21	2.8	1.2692	876.466	22.8	6.83	42.3	12.7	56.1	158	20.5	1.98	1.325
B9	17.9	5.14	38.4	11.7	37.9	99	30.7	0.18	1.118	339.766	17.7	6.27	43.6	13.3	46.1	85	20.8	0.07	1.115	496.676	17.9	6.09	39.4	12.5	53	108	37.6	0.04	1.333	463.931	18.2	8.66	39.8	10.2	60.8	160	21.6	0.4	1.2734	644.549	23.3	9.08	40.4	12.7	56.3	164	19.4	0.99	1.5884
B10	17.5	5.59	40.5	10.8	44.3	106	46.5	0.26	1.107	331.111	18.1	6.63	38	10.6	41.6	102	26.7	0.28	1.126	449.333	18.5	6.39	38.4	13	49.7	115	22.5	0.59	1.703	529.457	17.7	7.72	40.3	9.3	59.4	159	20.3	1.96	1.482	632.209	22.5	6.92	41.8	11.4	54	150	18.7	2.23	1.623
B11	16.9	6.33	39.9	10.2	43.5	103	30.3	0.33	1.065	355.623	16.9	6.36	39.1	10.2	40.2	105	30.6	0.32	1.111	457.821	19.1	6.1	40.7	11.3	48.4	99	23.5	0.49	1.119	540.784	18.4	8.69	39.7	9.4	58.5	162	22.7	1.56	1.623	598.007	21.6	8.89	42	9.4	57.9	145	20.4	2.47	1.678
B12	17	7.97	41	9.9	41.9	93	30.2	0.19	1.005	330.573	17.1	6.35	38.2	9.8	37.7	110	30.9	0.33	1.289	490.988	17.8	6.03	40	8.9	49	117	24.5	0.4	1.222	507.003	18.6	8.75	42.2	8.7	60.2	164	30.7	1.79	1.349	604.891	21.1	8.97	39.8	9.2	56.7	136	32.3	0.73	1.842
C1（Both classical swine fever and blue ear disease are immunized at the same time）	16.3	5.42	39.5	13	41.5	110	19.4	0.17	1.0647	347.859	19.3	6.94	40.7	11.9	48.4	99	26.4	0.21	1.302	497.597	25.6	6.71	42.6	12.7	59.7	105	50.3	1.88	1.9336	491.184	32.1	8.68	40.4	11.4	70.6	171	55.2	1.87	1.789	597.597	25.3	9.08	39.7	10.8	69.2	159	51.2	1.37	2.663
C2	18.9	8.1	45	14.6	42.8	102	29.4	0.22	1.044	358.997	22.2	6.6	38.6	14.5	45.9	103	33.4	0.19	1.278	450.572	23	6.7	42.9	10.7	56.4	113	50.1	0.64	1.6043	388.051	30.7	8.62	39.3	11.5	69.6	166	49.9	2.56	2.0448	747.755	25.6	8.62	37.3	13.6	66.7	158	53.5	1.81	2.7225
C3	17.6	5.86	41.1	11.8	41.1	95	33.2	0.28	1.102	310.033	18.8	6.59	36.6	13.5	52	105	30.2	0.15	1.2031	526.987	22.8	6.24	37.7	14.6	54.4	114	40.3	1.18	1.4771	584.772	28.9	9.75	37.7	13.7	73.9	175	50.3	1.11	1.5922	675.693	27.2	8.6	41.7	12.7	65.8	163	68.4	0.99	2.612
C4	18.1	5.57	38.3	12.6	42.9	96	32.5	0.08	1.11	322.455	19.5	6.25	39	12.1	49.9	109	41.2	0.35	1.301	412.303	23.7	6.29	39.3	8.8	58.6	125	37.4	1.1	1.553	550.989	27.2	8.09	38.8	10.7	70.7	160	48.7	1.57	1.502	669.341	28.3	8.03	40	10.2	67.4	157	47.7	2.34	2.367
C5	17.2	6.01	37	10.1	41.5	95	39.3	0.02	1.022	336.623	20.1	6.61	41	10.7	36.3	112	31.4	0.28	1.223	439.218	25.3	6.32	40	9.6	57.3	119	31.6	0.45	1.587	597.993	29.3	8.01	39.5	10.3	71	157	36.8	1.66	1.699	708.523	28.1	8.49	37.5	12.9	68	149	44.5	2.27	1.139
C6	17.8	6.26	36.6	9.2	38.8	93	28.4	0.13	1.034	352.007	22.6	6.57	44.8	9.9	49.6	106	40.1	0.3	1.119	422.998	26.5	7.94	41.1	10.5	56.9	120	47.7	0.66	1.302	620.834	30.3	8.67	40.3	13.2	72.2	155	44.5	0.88	1.298	750.587	27.8	8.5	38.1	10.7	65.1	168	51.7	2.04	2.427
C7	17.2	6.33	46.6	14.6	44.8	113	29.2	0.08	1.0023	333.01	19.3	7.24	39.3	12.8	47.9	116	30.4	0.02	1.198	448.969	24.9	7.41	41.5	12.9	55.6	124	30.9	0.01	1.3876	552.102	24.7	8.75	43.2	10	67.3	159	38.5	0.41	1.798	661.721	23.7	8.42	37.4	11.7	67	159	48.9	2.14	2.247
C8	17.6	5.91	42.1	13.5	39.6	109	31.1	0.07	1.04	329.043	18.7	6.7	41.6	13	45.4	107	26.6	0.07	1.267	420.113	27.3	6.31	43.3	13	53.7	118	46.5	1.54	1.4849	447.366	25.6	8.68	38.8	12.7	67.5	160	39.6	2.47	1.893	829.441	24.4	7.31	38.5	13.8	64.6	155	52.2	2.44	2.532
C9	16.9	5.88	38.7	11.7	44.6	104	33.5	0.12	1.052	365.23	20.5	6.75	43.8	11.9	42.7	110	30.4	0.24	1.3513	442.022	26.3	8.6	42.4	12.9	51.7	120	39.5	0.16	1.6021	490.115	27.3	9.6	41.8	12	68	175	46.5	2.44	1.9246	647.827	23.5	8.29	40.3	13	65.3	143	53.8	2.41	1.7181
C10	16.7	5.49	37.6	11.2	42	93	34.4	0.24	1.006	371.766	19.6	6.72	44	10	48.9	105	23.4	0.38	1.254	466.357	25.8	7.52	35.9	10.6	57.2	117	44.7	0.98	1.633	549.202	26.6	8.13	35.5	13.2	68.8	166	48.8	0.57	1.902	678.23	23.3	8.32	39.8	11.9	66	166	48.3	1.67	2.532
C11	17.1	6.31	40.3	9.6	40.3	95	34.7	0.15	1.103	309.421	18.9	6.29	38	9.3	48.5	102	25.8	0.25	1.226	450.002	25.7	7.49	36.6	9.7	56.2	115	48.6	0.55	1.735	588.923	26.9	8.7	37	12.8	69.8	162	43.2	1.18	1.849	635.879	22.8	8.01	37.7	9.6	65.7	153	47.6	2.03	2.706
C12	19.2	7.22	38.5	8.9	41.2	99	35.2	0.25	1.078	340.001	20	6.81	36	10.3	49.6	109	33.2	0.23	1.389	382.581	26.4	7.4	39	10	57	117	51.5	0.46	1.698	573.382	27.1	8.23	38.4	13.9	70.6	167	55.2	1.79	1.888	751.002	22.6	8.88	37	11.2	67.6	160	47.3	2.45	2.556
Table legends:	For CSFV and PRRSV vaccines, the raw data of immune cell detection, immune antibody detection, T cell proliferation assay and cytokine detection performed by different immunization protocols at different time periods before and after immunization
[truncated: 31 more columns]
