# Supplementary material for: Optimized protocol for double vaccine immunization against classical swine fever and porcine reproductive and respiratory syndrome
Source: BMC Vet Res. 2023 Jan 19;19:14. doi: 10.1186/s12917-022-03559-z (PMC9850545; doi:10.1186/s12917-022-03559-z)
Supplement: Supplementary file 2 — Additional file 2: Table S2–1. The analysis data on the immune cell of different immunization protocols for CSFV and PRRSV vaccines at different time periods before and after immunization based on raw data. [file 12917_2022_3559_MOESM2_ESM.xlsx]

## Sheet: Table S2-1
Table S2-1 The analysis data on the immune cell of different immunization protocols for CSFV and PRRSV vaccines at different time periods before and after immunization based on raw data
Days Post Immunization	Comparing Pairs	Lymphocyte				White Cell				RBC				Neutrophil				Hemoglobin				Median Cell
		Mean Diff.	95% CI of diff.	Significance	P Value	Mean Diff.	95% CI of diff.	Significance	P Value	Mean Diff.	95% CI of diff.	Significance	P Value	Mean Diff.	95% CI of diff.	Significance	P Value	Mean Diff.	95% CI of diff.	Significance	P Value	Mean Diff.	95% CI of diff.	Significance	P Value
0	S-PRRS vs. control	0.1167	-3.528 to 3.762	ns	0.9998	-1.242	-2.963 to 0.4792	ns	0.2459	-0.005	-0.8363 to 0.8263	ns	> 0.9999	1.083	-2.801 to 4.967	ns	0.8889	0.3333	-10.97 to 11.64	ns	0.9998	1.742	-0.2656 to 3.749	ns	0.1145
	PRRS-S vs. control	2.233	-1.412 to 5.878	ns	0.39	-1.017	-2.738 to 0.7042	ns	0.4231	-0.08667	-0.9180 to 0.7447	ns	0.9932	-0.375	-4.259 to 3.509	ns	0.9945	-3.667	-14.97 to 7.642	ns	0.8365	1.417	-0.5906 to 3.424	ns	0.2644
	SPRRS vs. control	1.042	-2.603 to 4.687	ns	0.8816	-1.167	-2.888 to 0.5542	ns	0.2991	-0.08	-0.9113 to 0.7513	ns	0.9946	-0.2083	-4.092 to 3.676	ns	0.999	-0.8333	-12.14 to 10.47	ns	0.9975	1.8	-0.2073 to 3.807	ns	0.0965
	PRRS-S vs. S-PRRS	2.117	-0.8595 to 5.093	ns	0.2579	0.225	-1.180 to 1.630	ns	0.9761	-0.08167	-0.7604 to 0.5971	ns	0.9896	-1.458	-4.630 to 1.713	ns	0.635	-4	-13.23 to 5.233	ns	0.678	-0.325	-1.964 to 1.314	ns	0.9561
	SPRRS vs. S-PRRS	0.925	-2.051 to 3.901	ns	0.853	0.075	-1.330 to 1.480	ns	0.9991	-0.075	-0.7538 to 0.6038	ns	0.9919	-1.292	-4.463 to 1.880	ns	0.7188	-1.167	-10.40 to 8.066	ns	0.988	0.05833	-1.581 to 1.697	ns	0.9997
	SPRRS vs. PRRS-S	-1.192	-4.168 to 1.784	ns	0.7294	-0.15	-1.555 to 1.255	ns	0.9927	0.006667	-0.6721 to 0.6854	ns	> 0.9999	0.1667	-3.005 to 3.338	ns	0.9991	2.833	-6.400 to 12.07	ns	0.8577	0.3833	-1.256 to 2.022	ns	0.9307
10	S-PRRS vs. control	2.383	-1.262 to 6.028	ns	0.3312	2.333	0.6124 to 4.054	**	0.003	-0.105	-0.9363 to 0.7263	ns	0.988	2.883	-1.001 to 6.767	ns	0.2227	6.083	-5.225 to 17.39	ns	0.5068	1.558	-0.4490 to 3.566	ns	0.1882
	PRRS-S vs. control	1.725	-1.920 to 5.370	ns	0.613	-0.675	-2.396 to 1.046	ns	0.7418	-0.215	-1.046 to 0.6163	ns	0.909	1.025	-2.859 to 4.909	ns	0.904	2.167	-9.142 to 13.47	ns	0.9602	1.283	-0.7240 to 3.291	ns	0.3514
	SPRRS vs. control	6.008	2.363 to 9.653	***	0.0002	1.642	-0.07922 to 3.363	ns	0.0677	0.1475	-0.6838 to 0.9788	ns	0.968	0.9667	-2.917 to 4.851	ns	0.918	6.417	-4.892 to 17.72	ns	0.4595	1.275	-0.7323 to 3.282	ns	0.3573
	PRRS-S vs. S-PRRS	-0.6583	-3.634 to 2.318	ns	0.9405	-3.008	-4.413 to -1.603	****	< 0.0001	-0.11	-0.7888 to 0.5688	ns	0.9753	-1.858	-5.030 to 1.313	ns	0.4305	-3.917	-13.15 to 5.316	ns	0.6924	-0.275	-1.914 to 1.364	ns	0.9727
	SPRRS vs. S-PRRS	3.625	0.6488 to 6.601	**	0.0098	-0.6917	-2.097 to 0.7134	ns	0.5817	0.2525	-0.4263 to 0.9313	ns	0.7717	-1.917	-5.088 to 1.255	ns	0.4024	0.3333	-8.900 to 9.566	ns	0.9997	-0.2833	-1.922 to 1.356	ns	0.9702
	SPRRS vs. PRRS-S	4.283	1.307 to 7.259	**	0.0014	2.317	0.9116 to 3.722	***	0.0002	0.3625	-0.3163 to 1.041	ns	0.5131	-0.05833	-3.230 to 3.113	ns	> 0.9999	4.25	-4.983 to 13.48	ns	0.6342	-0.008333	-1.647 to 1.631	ns	> 0.9999
20	S-PRRS vs. control	11.06	7.413 to 14.70	****	< 0.0001	2.533	0.8124 to 4.254	***	0.001	0.3875	-0.4438 to 1.219	ns	0.6247	0.375	-3.509 to 4.259	ns	0.9945	6.833	-4.475 to 18.14	ns	0.4026	1.883	-0.1240 to 3.891	ns	0.0748
	PRRS-S vs. control	3.867	0.2216 to 7.512	*	0.0328	-1.342	-3.063 to 0.3792	ns	0.185	0.26	-0.5713 to 1.091	ns	0.8507	-0.5417	-4.426 to 3.342	ns	0.984	3.583	-7.725 to 14.89	ns	0.8457	1.775	-0.2323 to 3.782	ns	0.1039
	SPRRS vs. control	15.94	12.30 to 19.59	****	< 0.0001	6.458	4.737 to 8.179	****	< 0.0001	0.7675	-0.06383 to 1.599	ns	0.0821	-0.7917	-4.676 to 3.092	ns	0.9526	9.083	-2.225 to 20.39	ns	0.1636	1.617	-0.3906 to 3.624	ns	0.1618
	PRRS-S vs. S-PRRS	-7.192	-10.17 to -4.216	****	< 0.0001	-3.875	-5.280 to -2.470	****	< 0.0001	-0.1275	-0.8063 to 0.5513	ns	0.9623	-0.9167	-4.088 to 2.255	ns	0.878	-3.25	-12.48 to 5.983	ns	0.7999	-0.1083	-1.747 to 1.531	ns	0.9982
	SPRRS vs. S-PRRS	4.883	1.907 to 7.859	***	0.0002	3.925	2.520 to 5.330	****	< 0.0001	0.38	-0.2988 to 1.059	ns	0.4716	-1.167	-4.338 to 2.005	ns	0.7776	2.25	-6.983 to 11.48	ns	0.9225	-0.2667	-1.906 to 1.372	ns	0.975
	SPRRS vs. PRRS-S	12.08	9.099 to 15.05	****	< 0.0001	7.8	6.395 to 9.205	****	< 0.0001	0.5075	-0.1713 to 1.186	ns	0.2171	-0.25	-3.421 to 2.921	ns	0.997	5.5	-3.733 to 14.73	ns	0.4156	-0.1583	-1.797 to 1.481	ns	0.9945
30	S-PRRS vs. control	24.58	20.94 to 28.23	****	< 0.0001	8.117	6.396 to 9.838	****	< 0.0001	1.868	1.036 to 2.699	****	< 0.0001	3.133	-0.7508 to 7.017	ns	0.1607	62.17	50.86 to 73.47	****	< 0.0001	1.742	-0.2656 to 3.749	ns	0.1145
	PRRS-S vs. control	18.48	14.83 to 22.12	****	< 0.0001	0.1083	-1.613 to 1.829	ns	0.9985	1.937	1.105 to 2.768	****	< 0.0001	0.8	-3.084 to 4.684	ns	0.9512	58	46.69 to 69.31	****	< 0.0001	0.6833	-1.324 to 2.691	ns	0.8155
	SPRRS vs. control	29.58	25.94 to 33.23	****	< 0.0001	9.308	7.587 to 11.03	****	< 0.0001	2.306	1.475 to 3.137	****	< 0.0001	-0.6417	-4.526 to 3.242	ns	0.9739	61.92	50.61 to 73.22	****	< 0.0001	1.75	-0.2573 to 3.757	ns	0.1118
	PRRS-S vs. S-PRRS	-6.108	-9.084 to -3.132	****	< 0.0001	-8.008	-9.413 to -6.603	****	< 0.0001	0.06917	-0.6096 to 0.7479	ns	0.9936	-2.333	-5.505 to 0.8380	ns	0.2299	-4.167	-13.40 to 5.066	ns	0.6489	-1.058	-2.697 to 0.5806	ns	0.3424
	SPRRS vs. S-PRRS	5	2.024 to 7.976	***	0.0001	1.192	-0.2134 to 2.597	ns	0.1281	0.4383	-0.2404 to 1.117	ns	0.3424	-3.775	-6.946 to -0.6037	*	0.0122	-0.25	-9.483 to 8.983	ns	0.9999	0.008333	-1.631 to 1.647	ns	> 0.9999
	SPRRS vs. PRRS-S	11.11	8.132 to 14.08	****	< 0.0001	9.2	7.795 to 10.61	****	< 0.0001	0.3692	-0.3096 to 1.048	ns	0.4972	-1.442	-4.613 to 1.730	ns	0.6435	3.917	-5.316 to 13.15	ns	0.6924	1.067	-0.5723 to 2.706	ns	0.3354
40	S-PRRS vs. control	23.13	19.48 to 26.77	****	< 0.0001	5.817	4.096 to 7.538	****	< 0.0001	2.073	1.242 to 2.905	****	< 0.0001	-0.45	-4.334 to 3.434	ns	0.9907	54.08	42.78 to 65.39	****	< 0.0001	1.55	-0.4573 to 3.557	ns	0.1922
	PRRS-S vs. control	15.72	12.07 to 19.36	****	< 0.0001	3.683	1.962 to 5.404	****	< 0.0001	1.781	0.9495 to 2.612	****	< 0.0001	0.6417	-3.242 to 4.526	ns	0.9739	51.5	40.19 to 62.81	****	< 0.0001	1.075	-0.9323 to 3.082	ns	0.5107
	SPRRS vs. control	26.15	22.50 to 29.80	****	< 0.0001	6.917	5.196 to 8.638	****	< 0.0001	2.233	1.401 to 3.064	****	< 0.0001	-1.5	-5.384 to 2.384	ns	0.7509	54	42.69 to 65.31	****	< 0.0001	1.758	-0.2490 to 3.766	ns	0.1091
	PRRS-S vs. S-PRRS	-7.408	-10.38 to -4.432	****	< 0.0001	-2.133	-3.538 to -0.7282	***	0.0006	-0.2925	-0.9713 to 0.3863	ns	0.6817	1.092	-2.080 to 4.263	ns	0.8105	-2.583	-11.82 to 6.650	ns	0.888	-0.475	-2.114 to 1.164	ns	0.8772
	SPRRS vs. S-PRRS	3.025	0.04885 to 6.001	*	0.0447	1.1	-0.3051 to 2.505	ns	0.182	0.1592	-0.5196 to 0.8379	ns	0.9302	-1.05	-4.221 to 2.121	ns	0.8278	-0.08333	-9.316 to 9.150	ns	> 0.9999	0.2083	-1.431 to 1.847	ns	0.9878
	SPRRS vs. PRRS-S	10.43	7.457 to 13.41	****	< 0.0001	3.233	1.828 to 4.638	****	< 0.0001	0.4517	-0.2271 to 1.130	ns	0.3156	-2.142	-5.313 to 1.030	ns	0.3025	2.5	-6.733 to 11.73	ns	0.8972	0.6833	-0.9556 to 2.322	ns	0.7038
50	S-PRRS vs. control	20.86	17.21 to 24.50	****	< 0.0001	3.242	1.521 to 4.963	****	< 0.0001	1.708	0.8770 to 2.540	****	< 0.0001	-0.15	-4.034 to 3.734	ns	0.9996	42.58	31.28 to 53.89	****	< 0.0001	0.6583	-1.349 to 2.666	ns	0.8318
	PRRS-S vs. control	12.7	9.055 to 16.35	****	< 0.0001	2.533	0.8124 to 4.254	***	0.001	1.458	0.6262 to 2.289	****	< 0.0001	0.2083	-3.676 to 4.092	ns	0.999	37.58	26.28 to 48.89	****	< 0.0001	0.3333	-1.674 to 2.341	ns	0.9735
	SPRRS vs. control	23.39	19.75 to 27.04	****	< 0.0001	4.283	2.562 to 6.004	****	< 0.0001	1.893	1.062 to 2.725	****	< 0.0001	-2	-5.884 to 1.884	ns	0.5444	41.75	30.44 to 53.06	****	< 0.0001	-0.03333	-2.041 to 1.974	ns	> 0.9999
	PRRS-S vs. S-PRRS	-8.158	-11.13 to -5.182	****	< 0.0001	-0.7083	-2.113 to 0.6968	ns	0.5622	-0.2508	-0.9296 to 0.4279	ns	0.7752	0.3583	-2.813 to 3.530	ns	0.9913	-5	-14.23 to 4.233	ns	0.501	-0.325	-1.964 to 1.314	ns	0.9561
	SPRRS vs. S-PRRS	2.533	-0.4428 to 5.509	ns	0.1258	1.042	-0.3634 to 2.447	ns	0.2238	0.185	-0.4938 to 0.8638	ns	0.8954	-1.85	-5.021 to 1.321	ns	0.4346	-0.8333	-10.07 to 8.400	ns	0.9955	-0.6917	-2.331 to 0.9473	ns	0.6958
	SPRRS vs. PRRS-S	10.69	7.716 to 13.67	****	< 0.0001	1.75	0.3449 to 3.155	**	0.0078	0.4358	-0.2429 to 1.115	ns	0.3475	-2.208	-5.380 to 0.9630	ns	0.2759	4.167	-5.066 to 13.40	ns	0.6489	-0.3667	-2.006 to 1.272	ns	0.9386
60	S-PRRS vs. control	12.05	8.405 to 15.70	****	< 0.0001	1.542	-0.1792 to 3.263	ns	0.097	1.489	0.6578 to 2.320	****	< 0.0001	-1.458	-5.342 to 2.426	ns	0.7667	36.92	25.61 to 48.22	****	< 0.0001	1.508	-0.4990 to 3.516	ns	0.2131
	PRRS-S vs. control	5.308	1.663 to 8.953	**	0.0012	-0.08333	-1.804 to 1.638	ns	0.9993	1.344	0.5128 to 2.175	***	0.0002	-2	-5.884 to 1.884	ns	0.5444	35.25	23.94 to 46.56	****	< 0.0001	0.9	-1.107 to 2.907	ns	0.6536
	SPRRS vs. control	17.63	13.99 to 21.28	****	< 0.0001	1.392	-0.3292 to 3.113	ns	0.159	1.722	0.8903 to 2.553	****	< 0.0001	-2.267	-6.151 to 1.617	ns	0.4342	38.33	27.03 to 49.64	****	< 0.0001	1.117	-0.8906 to 3.124	ns	0.4772
	PRRS-S vs. S-PRRS	-6.742	-9.718 to -3.766	****	< 0.0001	-1.625	-3.030 to -0.2199	*	0.016	-0.145	-0.8238 to 0.5338	ns	0.946	-0.5417	-3.713 to 2.630	ns	0.9713	-1.667	-10.90 to 7.566	ns	0.9664	-0.6083	-2.247 to 1.031	ns	0.7729
	SPRRS vs. S-PRRS	5.583	2.607 to 8.559	****	< 0.0001	-0.15	-1.555 to 1.255	ns	0.9927	0.2325	-0.4463 to 0.9113	ns	0.8127	-0.8083	-3.980 to 2.363	ns	0.9125	1.417	-7.816 to 10.65	ns	0.9789	-0.3917	-2.031 to 1.247	ns	0.9265
	SPRRS vs. PRRS-S	12.33	9.349 to 15.30	****	< 0.0001	1.475	0.06990 to 2.880	*	0.0354	0.3775	-0.3013 to 1.056	ns	0.4774	-0.2667	-3.438 to 2.905	ns	0.9964	3.083	-6.150 to 12.32	ns	0.8241	0.2167	-1.422 to 1.856	ns	0.9863
70	S-PRRS vs. control	16.39	12.75 to 20.04	****	< 0.0001	-0.6167	-2.338 to 1.104	ns	0.7911	1.168	0.3362 to 1.999	**	0.0019	-0.9417	-4.826 to 2.942	ns	0.9236	43.08	31.78 to 54.39	****	< 0.0001	0.525	-1.482 to 2.532	ns	0.9063
	PRRS-S vs. control	9.258	5.613 to 12.90	****	< 0.0001	-1.383	-3.104 to 0.3376	ns	0.1631	0.9933	0.1620 to 1.825	*	0.0118	-2.258	-6.142 to 1.626	ns	0.4375	43.58	32.28 to 54.89	****	< 0.0001	0.675	-1.332 to 2.682	ns	0.821
	SPRRS vs. control	19.8	16.15 to 23.45	****	< 0.0001	-0.45	-2.171 to 1.271	ns	0.9063	1.468	0.6362 to 2.299	****	< 0.0001	-3.883	-7.767 to 0.0007522	ns	0.0501	46.25	34.94 to 57.56	****	< 0.0001	1.525	-0.4823 to 3.532	ns	0.2046
	PRRS-S vs. S-PRRS	-7.133	-10.11 to -4.157	****	< 0.0001	-0.7667	-2.172 to 0.6384	ns	0.4943	-0.1742	-0.8529 to 0.5046	ns	0.9109	-1.317	-4.488 to 1.855	ns	0.7066	0.5	-8.733 to 9.733	ns	0.999	0.15	-1.489 to 1.789	ns	0.9953
	SPRRS vs. S-PRRS	3.408	0.4322 to 6.384	*	0.0175	0.1667	-1.238 to 1.572	ns	0.99	0.3	-0.3788 to 0.9788	ns	0.664	-2.942	-6.113 to 0.2297	ns	0.0799	3.167	-6.066 to 12.40	ns	0.8121	1	-0.6390 to 2.639	ns	0.3938
	SPRRS vs. PRRS-S	10.54	7.566 to 13.52	****	< 0.0001	0.9333	-0.4718 to 2.338	ns	0.3171	0.4742	-0.2046 to 1.153	ns	0.2731	-1.625	-4.796 to 1.546	ns	0.5485	2.667	-6.566 to 11.90	ns	0.8783	0.85	-0.7890 to 2.489	ns	0.5383
Table legends	For CSFV and PRRSV vaccines, the analysis data of immune cell by different immunization protocols at different time periods before and after immunization based on raw data by GraphPad Prism 6

## Sheet: Table S2-2 Antibody
Table S2-2 The analysis data on the immune antibody of different immunization protocols for CSFV and PRRSV vaccines at different time periods before and after immunization based on raw data
Days post immunization	Compairing Pairs	Swine antibody				PRRS antibody
		Mean Diff.	95% CI of diff.	Significance	P Value	Mean Diff.	95% CI of diff.	Significance	P Value
0	S-PRRS vs. control	2.5	-5.031 to 10.03	ns	0.8267	-0.0025	-0.5364 to 0.5314	ns	> 0.9999
	PRRS-S vs. control	1.967	-5.565 to 9.498	ns	0.9067	0.0125	-0.5214 to 0.5464	ns	> 0.9999
	SPRRS vs. control	1.192	-6.340 to 8.723	ns	0.9769	-0.0008333	-0.5348 to 0.5331	ns	> 0.9999
	PRRS-S vs. S-PRRS	-0.5333	-6.683 to 5.616	ns	0.996	0.015	-0.4210 to 0.4510	ns	0.9997
	SPRRS vs. S-PRRS	-1.308	-7.458 to 4.841	ns	0.9466	0.001667	-0.4343 to 0.4376	ns	> 0.9999
	SPRRS vs. PRRS-S	-0.775	-6.924 to 5.374	ns	0.9881	-0.01333	-0.4493 to 0.4226	ns	0.9998
10	S-PRRS vs. control	-0.7833	-8.315 to 6.748	ns	0.9932	-0.0425	-0.5764 to 0.4914	ns	0.9969
	PRRS-S vs. control	-3.933	-11.46 to 3.598	ns	0.5323	-0.02333	-0.5573 to 0.5106	ns	0.9995
	SPRRS vs. control	-0.8417	-8.373 to 6.690	ns	0.9916	0.0008333	-0.5331 to 0.5348	ns	> 0.9999
	PRRS-S vs. S-PRRS	-3.15	-9.299 to 2.999	ns	0.5488	0.01917	-0.4168 to 0.4551	ns	0.9995
	SPRRS vs. S-PRRS	-0.05833	-6.208 to 6.091	ns	> 0.9999	0.04333	-0.3926 to 0.4793	ns	0.9941
	SPRRS vs. PRRS-S	3.092	-3.058 to 9.241	ns	0.5644	0.02417	-0.4118 to 0.4601	ns	0.999
20	S-PRRS vs. control	-1.135	-8.666 to 6.396	ns	0.9799	0.4575	-0.07644 to 0.9914	ns	0.1219
	PRRS-S vs. control	-2.81	-10.34 to 4.721	ns	0.7701	0.4858	-0.04811 to 1.020	ns	0.0891
	SPRRS vs. control	13.07	5.542 to 20.60	****	< 0.0001	0.6375	0.1036 to 1.171	*	0.0119
	PRRS-S vs. S-PRRS	-1.675	-7.824 to 4.474	ns	0.8956	0.02833	-0.4076 to 0.4643	ns	0.9983
	SPRRS vs. S-PRRS	14.21	8.059 to 20.36	****	< 0.0001	0.18	-0.2560 to 0.6160	ns	0.7101
	SPRRS vs. PRRS-S	15.88	9.734 to 22.03	****	< 0.0001	0.1517	-0.2843 to 0.5876	ns	0.8055
30	S-PRRS vs. control	3.452	-4.080 to 10.98	ns	0.6375	1.283	0.7486 to 1.816	****	< 0.0001
	PRRS-S vs. control	-2.498	-10.03 to 5.034	ns	0.8271	1.109	0.5752 to 1.643	****	< 0.0001
	SPRRS vs. control	16.3	8.770 to 23.83	****	< 0.0001	1.313	0.7786 to 1.846	****	< 0.0001
	PRRS-S vs. S-PRRS	-5.949	-12.10 to 0.2000	ns	0.062	-0.1733	-0.6093 to 0.2626	ns	0.7337
	SPRRS vs. S-PRRS	12.85	6.701 to 19.00	****	< 0.0001	0.03	-0.4060 to 0.4660	ns	0.998
	SPRRS vs. PRRS-S	18.8	12.65 to 24.95	****	< 0.0001	0.2033	-0.2326 to 0.6393	ns	0.6242
40	S-PRRS vs. control	7.198	-0.3328 to 14.73	ns	0.0669	1.667	1.133 to 2.201	****	< 0.0001
	PRRS-S vs. control	-1.943	-9.475 to 5.588	ns	0.9096	1.588	1.054 to 2.121	****	< 0.0001
	SPRRS vs. control	21.83	14.30 to 29.36	****	< 0.0001	1.777	1.243 to 2.311	****	< 0.0001
	PRRS-S vs. S-PRRS	-9.142	-15.29 to -2.992	***	0.0009	-0.07917	-0.5151 to 0.3568	ns	0.9658
	SPRRS vs. S-PRRS	14.63	8.484 to 20.78	****	< 0.0001	0.11	-0.3260 to 0.5460	ns	0.9149
	SPRRS vs. PRRS-S	23.78	17.63 to 29.92	****	< 0.0001	0.1892	-0.2468 to 0.6251	ns	0.6769
50	S-PRRS vs. control	12.95	5.419 to 20.48	****	< 0.0001	1.588	1.054 to 2.122	****	< 0.0001
	PRRS-S vs. control	-1.133	-8.665 to 6.398	ns	0.98	1.526	0.9919 to 2.060	****	< 0.0001
	SPRRS vs. control	31.55	24.02 to 39.08	****	< 0.0001	1.694	1.160 to 2.228	****	< 0.0001
	PRRS-S vs. S-PRRS	-14.08	-20.23 to -7.934	****	< 0.0001	-0.0625	-0.4985 to 0.3735	ns	0.9826
	SPRRS vs. S-PRRS	18.6	12.45 to 24.75	****	< 0.0001	0.1058	-0.3301 to 0.5418	ns	0.9233
	SPRRS vs. PRRS-S	32.68	26.53 to 38.83	****	< 0.0001	0.1683	-0.2676 to 0.6043	ns	0.751
60	S-PRRS vs. control	23.95	16.42 to 31.48	****	< 0.0001	1.503	0.9694 to 2.037	****	< 0.0001
	PRRS-S vs. control	6.292	-1.240 to 13.82	ns	0.1375	1.442	0.9077 to 1.976	****	< 0.0001
	SPRRS vs. control	42.96	35.43 to 50.49	****	< 0.0001	1.501	0.9669 to 2.035	****	< 0.0001
	PRRS-S vs. S-PRRS	-17.66	-23.81 to -11.51	****	< 0.0001	-0.06167	-0.4976 to 0.3743	ns	0.9833
	SPRRS vs. S-PRRS	19.01	12.86 to 25.16	****	< 0.0001	-0.0025	-0.4385 to 0.4335	ns	> 0.9999
	SPRRS vs. PRRS-S	36.67	30.52 to 42.82	****	< 0.0001	0.05917	-0.3768 to 0.4951	ns	0.9852
70	S-PRRS vs. control	22.98	15.45 to 30.51	****	< 0.0001	1.553	1.019 to 2.087	****	< 0.0001
	PRRS-S vs. control	4.79	-2.741 to 12.32	ns	0.3561	1.455	0.9211 to 1.989	****	< 0.0001
	SPRRS vs. control	41.07	33.53 to 48.60	****	< 0.0001	1.552	1.018 to 2.086	****	< 0.0001
	PRRS-S vs. S-PRRS	-18.19	-24.34 to -12.04	****	< 0.0001	-0.09833	-0.5343 to 0.3376	ns	0.9373
	SPRRS vs. S-PRRS	18.08	11.93 to 24.23	****	< 0.0001	-0.001667	-0.4376 to 0.4343	ns	> 0.9999
	SPRRS vs. PRRS-S	36.28	30.13 to 42.42	****	< 0.0001	0.09667	-0.3393 to 0.5326	ns	0.9401
Table legends	For CSFV and PRRSV vaccines, the analysis data of immune antibody by different immunization protocols at different time periods before and after immunization based on raw data by GraphPad Prism 6

## Sheet: Table S2-3 cell  immunity
Table S2-3 The analysis data on the T cell proliferation assay and cytokine secretion of different immunization protocols for CSFV and PRRSV vaccines at different time periods before and after immunization based on raw data
Days Post Immunization	Comparing Pairs	T Cell Proliferation				IFN-γ
		Mean Diff.	95% CI of diff.	Significance	P Value	Mean Diff.	95% CI of diff.	Significance	P Value
0	S-PRRS vs. control	-0.1213	-0.3948 to 0.1522	ns	0.6614	10.14	-64.41 to 84.68	ns	0.9851
	PRRS-S vs. control	-0.1079	-0.3815 to 0.1656	ns	0.7382	4.02	-70.52 to 78.56	ns	0.999
	SPRRS vs. control	-0.1352	-0.4087 to 0.1384	ns	0.5785	-2.754	-77.30 to 71.79	ns	0.9997
	PRRS-S vs. S-PRRS	0.01338	-0.2099 to 0.2367	ns	0.9987	-6.115	-66.98 to 54.75	ns	0.9939
	SPRRS vs. S-PRRS	-0.01384	-0.2372 to 0.2095	ns	0.9985	-12.89	-73.75 to 47.97	ns	0.9473
	SPRRS vs. PRRS-S	-0.02723	-0.2506 to 0.1961	ns	0.9892	-6.774	-67.64 to 54.09	ns	0.9917
10	S-PRRS vs. control	0.09712	-0.1764 to 0.3706	ns	0.7957	95.39	20.85 to 169.9	**	0.0058
	PRRS-S vs. control	0.04041	-0.2331 to 0.3139	ns	0.9811	124.6	50.05 to 199.1	***	0.0001
	SPRRS vs. control	0.146	-0.1276 to 0.4195	ns	0.5138	102.6	28.08 to 177.2	**	0.0024
	PRRS-S vs. S-PRRS	-0.05671	-0.2800 to 0.1666	ns	0.9134	29.2	-31.66 to 90.07	ns	0.6022
	SPRRS vs. S-PRRS	0.04883	-0.1745 to 0.2722	ns	0.9424	7.235	-53.63 to 68.10	ns	0.9899
	SPRRS vs. PRRS-S	0.1055	-0.1178 to 0.3289	ns	0.6141	-21.97	-82.83 to 38.90	ns	0.7875
20	S-PRRS vs. control	0.3525	0.07893 to 0.6260	**	0.0054	173	98.48 to 247.6	****	< 0.0001
	PRRS-S vs. control	0.1433	-0.1302 to 0.4168	ns	0.5296	213	138.4 to 287.5	****	< 0.0001
	SPRRS vs. control	0.4581	0.1846 to 0.7317	***	0.0001	193.4	118.8 to 267.9	****	< 0.0001
	PRRS-S vs. S-PRRS	-0.2091	-0.4325 to 0.01419	ns	0.0756	39.93	-20.93 to 100.8	ns	0.3282
	SPRRS vs. S-PRRS	0.1057	-0.1176 to 0.3290	ns	0.613	20.36	-40.50 to 81.23	ns	0.8232
	SPRRS vs. PRRS-S	0.3148	0.09150 to 0.5382	**	0.0018	-19.57	-80.43 to 41.30	ns	0.84
30	S-PRRS vs. control	0.5548	0.2812 to 0.8283	****	< 0.0001	344.4	269.8 to 418.9	****	< 0.0001
	PRRS-S vs. control	0.2926	0.01904 to 0.5661	*	0.0308	275.3	200.8 to 349.8	****	< 0.0001
	SPRRS vs. control	0.6633	0.3898 to 0.9368	****	< 0.0001	359.5	284.9 to 434.0	****	< 0.0001
	PRRS-S vs. S-PRRS	-0.2622	-0.4855 to -0.03886	*	0.0139	-69.07	-129.9 to -8.210	*	0.0189
	SPRRS vs. S-PRRS	0.1086	-0.1148 to 0.3319	ns	0.5919	15.09	-45.77 to 75.96	ns	0.9188
	SPRRS vs. PRRS-S	0.3707	0.1474 to 0.5941	***	0.0001	84.17	23.30 to 145.0	**	0.0023
40	S-PRRS vs. control	1.019	0.7455 to 1.293	****	< 0.0001	276.5	202.0 to 351.0	****	< 0.0001
	PRRS-S vs. control	0.4906	0.2171 to 0.7642	****	< 0.0001	218.2	143.7 to 292.8	****	< 0.0001
	SPRRS vs. control	1.277	1.003 to 1.550	****	< 0.0001	281.2	206.7 to 355.7	****	< 0.0001
	PRRS-S vs. S-PRRS	-0.5284	-0.7517 to -0.3051	****	< 0.0001	-58.29	-119.2 to 2.572	ns	0.0661
	SPRRS vs. S-PRRS	0.2578	0.03443 to 0.4811	*	0.0163	4.695	-56.17 to 65.56	ns	0.9972
	SPRRS vs. PRRS-S	0.7862	0.5628 to 1.009	****	< 0.0001	62.99	2.123 to 123.8	*	0.0394
50	S-PRRS vs. control	0.9497	0.6762 to 1.223	****	< 0.0001	204.7	130.1 to 279.2	****	< 0.0001
	PRRS-S vs. control	0.5452	0.2717 to 0.8187	****	< 0.0001	169.1	94.56 to 243.6	****	< 0.0001
	SPRRS vs. control	1.125	0.8518 to 1.399	****	< 0.0001	211.3	136.7 to 285.8	****	< 0.0001
	PRRS-S vs. S-PRRS	-0.4045	-0.6278 to -0.1812	****	< 0.0001	-35.56	-96.42 to 25.30	ns	0.4331
	SPRRS vs. S-PRRS	0.1756	-0.04772 to 0.3989	ns	0.1788	6.589	-54.27 to 67.45	ns	0.9924
	SPRRS vs. PRRS-S	0.5801	0.3568 to 0.8035	****	< 0.0001	42.15	-18.71 to 103.0	ns	0.2806
60	S-PRRS vs. control	1.091	0.8178 to 1.365	****	< 0.0001	162.7	88.17 to 237.3	****	< 0.0001
	PRRS-S vs. control	0.6135	0.3400 to 0.8870	****	< 0.0001	112.1	37.51 to 186.6	***	0.0007
	SPRRS vs. control	1.178	0.9048 to 1.452	****	< 0.0001	202.5	127.9 to 277.0	****	< 0.0001
	PRRS-S vs. S-PRRS	-0.4778	-0.7011 to -0.2545	****	< 0.0001	-50.66	-111.5 to 10.20	ns	0.1398
	SPRRS vs. S-PRRS	0.08703	-0.1363 to 0.3104	ns	0.7456	39.75	-21.11 to 100.6	ns	0.3322
	SPRRS vs. PRRS-S	0.5648	0.3415 to 0.7881	****	< 0.0001	90.42	29.55 to 151.3	***	0.0009
70	S-PRRS vs. control	1.014	0.7401 to 1.287	****	< 0.0001	157.3	82.73 to 231.8	****	< 0.0001
	PRRS-S vs. control	0.5547	0.2811 to 0.8282	****	< 0.0001	100.7	26.12 to 175.2	**	0.0031
	SPRRS vs. control	1.071	0.7976 to 1.345	****	< 0.0001	169.9	95.33 to 244.4	****	< 0.0001
	PRRS-S vs. S-PRRS	-0.459	-0.6823 to -0.2357	****	< 0.0001	-56.61	-117.5 to 4.253	ns	0.0787
	SPRRS vs. S-PRRS	0.05742	-0.1659 to 0.2807	ns	0.9105	12.59	-48.27 to 73.45	ns	0.9506
	SPRRS vs. PRRS-S	0.5164	0.2931 to 0.7397	****	< 0.0001	69.2	8.337 to 130.1	*	0.0186
Table legends	For CSFV and PRRSV vaccines, the analysis data of T cell proliferation assay and cytokine secretion by different immunization protocols at different time periods before and after immunization based on raw data by GraphPad Prism 6
